# Supplementary material for: Three stepwise pH progressions in stratum corneum for homeostatic maintenance of the skin
Source: Nat Commun. 2024 May 15;15:4062. doi: 10.1038/s41467-024-48226-z (PMC11096370; doi:10.1038/s41467-024-48226-z)
Supplement: Supplementary file 4 — Supplementary Data 1 [file 41467_2024_48226_MOESM4_ESM.xlsx]

## Sheet: Sheet1
Supplementary Data 1: Data of mean values of single biological replicates
Differences were compared using Kruskal-Wallis one-way ANOVA followed by Dunn’s post hoc tests
Figure 1e								Figure 1f
	pH (Mean ± SEM)			p value					pH (Mean ± SEM)				p value
	Mouse1	Mouse2	Mouse3	Mouse 1 vs 2	Mouse 2 vs 3	Mouse 1 vs 3			Mouse1	Mouse2	Mouse3	Mouse 1 vs 2	Mouse 2 vs 3	Mouse 1 vs 3
Upper	6.73±0.09	6.54±0.10	6.76±0.12	0.36	0.46	>0.99		Upper	6.80±0.17	6.86±0.14	6.61±0.12	>0.99	0.9	>0.99
Middle	5.28±0.05	5.38±0.05	5.31±0.07	>0.99	>0.99	0.42		Middle	5.46±0.06	5.35±0.06	5.37±0.06	0.34	>0.99	0.59
Lower	6.05±0.05	6.04±0.06	6.03±0.07	>0.99	>0.99	>0.99		Lower	5.98±0.06	5.95±0.06	5.85±0.07	>0.99	0.93	0.47
SG1	7.20±0.12	6.95±0.09	7.19±0.14	0.55	0.4	>0.99		SG1	6.98±0.08	6.81±0.12	7.00±0.12	0.59	0.71	>0.99
Figure 1g								Figure 1i
	pH (Mean ± SEM)			p value					pH (Mean ± SEM)			p value
	Mouse1	Mouse2	Mouse3	Mouse 1 vs 2	Mouse 2 vs 3	Mouse 1 vs 3			Mouse1	Mouse2	Mouse3	Mouse 1 vs 2	Mouse 2 vs 3	Mouse 1 vs 3
Upper	6.60±0.11	6.64±0.10	6.39±0.12	>0.99	0.61	0.75		Upper	6.95±0.18	6.69±0.12	6.65±0.14	0.54	>0.99	0.39
Middle	5.52±0.05	5.42±0.07	5.35±0.08	0.78	>0.99	0.32		Middle	5.40±0.04	5.37±0.06	5.30±0.03	0.82	>0.99	0.24
Lower	5.98±0.05	5.80±0.06	5.97±0.07	0.25	0.13	>0.99		Lower	5.78±0.05	5.82±0.06	5.89±0.05	0.96	0.78	0.1
SG1	6.95±0.12	6.78±0.12	7.18±0.20	0.89	0.16	>0.99		SG1	6.78±0.09	6.79±0.12	6.84±0.12	>0.99	>0.99	>0.99
Figure 2d
	Corneocytes in the lower SC							Corneoptosis phase II SG1 cells
	pH (Mean ± SEM)				p value			pH (Mean ± SEM)				p value
	Mouse1	Mouse2	Mouse3	Mouse 1 vs 2	Mouse 2 vs 3	Mouse 1 vs 3		Mouse1	Mouse2	Mouse3	Mouse 1 vs 2	Mouse 2 vs 3	Mouse 1 vs 3
	6.18±0.09	6.19±0.14	5.96±0.10	>0.99	0.61	0.41		6.18±0.15	5.98±0.04	6.16±0.05	0.41	0.27	>0.99
Figure 3c
Upper SC	Dorsal skin							Upper SC	Abdominal skin
	pH (Mean ± SEM)				p value				pH (Mean ± SEM)				p value
	Mouse1	Mouse2	Mouse3	Mouse 1 vs 2	Mouse 2 vs 3	Mouse 1 vs 3			Mouse1	Mouse2	Mouse3	Mouse 1 vs 2	Mouse 2 vs 3	Mouse 1 vs 3
no water	6.84±0.14	7.07±0.22	6.70±0.10	>0.99	0.92	>0.99		no water	6.88±0.16	6.86±0.17	7.07±0.08	>0.99	0.39	0.46
pH4.1	4.91±0.06	4.80±0.04	4.92±0.04	0.31	0.13	>0.99		pH4.1	5.04±0.03	5.16±0.04	5.04±0.03	0.07	0.12	>0.99
pH5.3	5.43±0.07	5.52±0.07	5.61±0.08	>0.99	>0.99	0.38		pH5.3	5.49±0.04	5.51±0.02	5.29±0.07	>0.99	0.1	0.17
pH6.3	6.50±0.08	6.37±0.16	6.47±0.16	>0.99	>0.99	>0.99		pH6.3	6.26±0.07	6.29±0.13	6.28±0.07	>0.99	>0.99	>0.99
pH7.2	6.84±0.13	6.83±0.17	7.03±0.12	>0.99	0.53	>0.99		pH7.2	6.69±0.18	6.86±0.15	6.98±0.18	>0.99	>0.99	0.37
Middle SC	Dorsal skin							Middle SC	Abdominal skin
	pH (Mean ± SEM)				p value				pH (Mean ± SEM)				p value
	Mouse1	Mouse2	Mouse3	Mouse 1 vs 2	Mouse 2 vs 3	Mouse 1 vs 3			Mouse1	Mouse2	Mouse3	Mouse 1 vs 2	Mouse 2 vs 3	Mouse 1 vs 3
no water	5.42±0.05	5.43±0.05	5.57±0.06	>0.99	0.56	0.17		no water	5.61±0.19	5.30±0.05	5.51±0.09	0.23	0.14	>0.99
pH4.1	5.42±0.02	5.40±0.03	5.37±0.04	>0.99	0.83	>0.99		pH4.1	5.29±0.05	5.36±0.06	5.39±0.03	>0.99	>0.99	0.55
pH5.3	5.37±0.05	5.32±0.05	5.38±0.05	>0.99	0.69	>0.99		pH5.3	5.36±0.07	5.47±0.06	5.37±0.07	0.52	0.6	>0.99
pH6.3	5.47±0.03	5.39±0.04	5.40±0.03	0.29	>0.99	0.6		pH6.3	5.39±0.03	5.53±0.10	5.32±0.03	>0.99	0.11	0.49
pH7.2	5.47±0.04	5.60±0.04	5.49±0.04	0.1	0.16	>0.99		pH7.2	5.50±0.10	5.67±0.07	5.51±0.08	0.83	0.65	>0.99
Lower SC	Dorsal skin							Lower SC	Abdominal skin
	pH (Mean ± SEM)				p value				pH (Mean ± SEM)				p value
	Mouse1	Mouse2	Mouse3	Mouse 1 vs 2	Mouse 2 vs 3	Mouse 1 vs 3			Mouse1	Mouse2	Mouse3	Mouse 1 vs 2	Mouse 2 vs 3	Mouse 1 vs 3
no water	5.91±0.04	5.84±0.07	5.94±0.05	0.7	0.35	>0.99		no water	5.91±0.04	5.91±0.02	6.01±0.08	>0.99	>0.99	>0.99
pH4.1	5.92±0.04	5.85±0.05	5.99±0.05	0.51	0.08	>0.99		pH4.1	6.01±0.06	5.95±0.07	6.18±0.03	>0.99	0.06	0.19
pH5.3	5.91±0.04	6.16±0.08	5.97±0.03	0.08	0.44	>0.99		pH5.3	5.98±0.06	5.78±0.02	5.90±0.06	0.08	0.44	>0.99
pH6.3	5.99±0.06	5.95±0.07	5.96±0.05	>0.99	>0.99	>0.99		pH6.3	6.11±0.05	6.02±0.07	5.98±0.04	0.9	>0.99	0.28
pH7.2	5.98±0.07	5.84±0.04	5.94±0.05	0.06	0.47	>0.99		pH7.2	6.05±0.05	6.04±0.05	5.87±0.07	>0.99	0.15	0.14
Figure 4e
Upper SC								SG1
	pH (Mean ± SEM)				p value				pH (Mean ± SEM)				p value
	Mouse1	Mouse2	Mouse3	Mouse 1 vs 2	Mouse 2 vs 3	Mouse 1 vs 3			Mouse1	Mouse2	Mouse3	Mouse 1 vs 2	Mouse 2 vs 3	Mouse 1 vs 3
SPF	6.59±0.06	6.70±0.07	6.66±0.05	0.97	>0.99	0.9		SPF	6.85±0.12	6.86±0.08	6.93±0.08	>0.99	>0.99	>0.99
GF	6.19±0.06	6.00±0.05	5.99±0.07	0.13	>0.99	0.09		GF	7.02±0.10	6.98±0.14	6.93±0.07	>0.99	>0.99	>0.99
Ex-GF	6.83±0.09	6.84±0.08	6.74±0.07	>0.99	>0.99	>0.99		Ex-GF	6.85±0.10	7.00±0.10	7.15±0.10	>0.99	>0.99	0.18
Supplymentary Figure 5e
	μm (Mean ± SEM)			p value
	Mouse1	Mouse2	Mouse3	Mouse 1 vs 2	Mouse 2 vs 3	Mouse 1 vs 3
pH6.6	3.69±0.26	3.48±0.18	3.01±0.09	>0.99	0.59	0.42
pH3.5	4.31±0.14	4.92±0.32	4.08±0.15	0.85	0.13	>0.99
