# Supplementary material for: Three stepwise pH progressions in stratum corneum for homeostatic maintenance of the skin
Source: Nat Commun. 2024 May 15;15:4062. doi: 10.1038/s41467-024-48226-z (PMC11096370; doi:10.1038/s41467-024-48226-z)
Supplement: Supplementary file 12 — Source data [file 41467_2024_48226_MOESM12_ESM.xlsx]

## Sheet: Figure 1e
pH of dorsal skin of VmCSG1 mice
Upper	Middle	Lower	SG1
6.959	5.155	6.148	7.855
6.718	5.321	6.096	6.967
6.868	5.519	6.724	7.032
7.416	5.72	6.046	7.733
6.683	5.121	6.051	7.499
6.766	5.212	6.1	7.122
6.925	5.15	5.99	6.972
6.619	5.539	5.813	7.506
6.305	5.484	5.906	6.88
6.642	5.548	6.006	6.794
6.946	5.621	5.974	6.783
6.376	5.786	5.895	7.091
6.283	5.142	5.745	6.611
7.002	5.398	5.858	6.955
6.148	5.311	6.499	7.211
6.288	5.065	6.261	7.03
6.212	5.149	6.266	7.101
6.613	5.328	5.863	6.722
6.872	5.195	5.914	6.52
6.192	5.242	5.709	6.824
6.783	5.071	5.895	7.399
6.478	5.035	6.282	7.825
6.395	5.146	6.204	6.808
7.215	5.083	6.287	7.517
6.325	4.984	5.736	7.479
6.65	4.871	5.716	7.111
6.486	5.063	5.773	7.179
6.396	4.914	5.898	6.999
6.521	4.9	5.971	7.39
6.734	5.208	6.008	6.397
6.545	5.48	5.916
7.471	5.376	5.78
7.314	5.316	5.79
7.454	5.487	5.786
6.657	5.303	5.952
6.512	5.263	5.971
6.41	5.39	6.226
	5.193	6.015
	5.121	6.054
	5.586	5.699
	5.53	6.363
	5.514	6.51
	5.417	6.322
	5.466	6.577
	5.253	6.607
	5.761	6.182
	5.801	6.34
	5.679	6.615
	5.354	5.899
	5.372	5.678
	5.723	5.794
	4.937	5.616
	4.88	5.569
	4.876	6.659
	4.891	6.495
	5.079	5.647
	4.691	5.831
	5.192	5.571
	5.029	6.192
	4.989	5.997
	5.75	5.88
	5.423	6.268
	5.863	6.18
	5.914	6.048
	5.633	5.934
	5.389	5.836
	5.227	6.375
	5.007
	5.35
	5.583
	5.574
	5.812
	5.7
	5.344
	5.315
	5.403

## Sheet: Figure 1f
pH of abdominal skin of VmCSG1 mice
Upper	Middle	Lower	SG1
6.379	5.546	5.941	7.418
6.51	5.696	5.94	6.784
6.646	5.515	6.098	6.976
6.441	5.563	5.994	7.346
6.352	5.627	6.112	6.846
6.484	5.459	5.849	6.742
7.02	5.651	6.132	7.273
7.758	5.764	6.076	6.811
6.17	5.765	6.212	6.787
7.777	5.614	5.932	6.838
7.223	5.576	6.021	6.859
6.576	5.55	6.246	6.67
7.283	5.53	6.278	6.482
7.622	5.649	6.248	6.501
7.002	5.55	6.236	7.341
7.14	5.836	6.457	7.162
7.192	5.805	6.153	6.423
6.425	5.461	5.596	7.393
6.22	5.155	5.485	6.742
6.619	5.106	5.511	6.529
7.213	5.136	5.566	7.112
6.527	5.171	5.481	6.471
7.417	4.955	6.011	7.253
6.041	4.926	5.982	6.444
6.842	4.85	6.029	7.169
6.135	5.397	5.871	6.913
6.553	5.376	6.093	7.647
6.741	5.43	6.122	7.247
7.015	5.613	6.122	6.769
6.739	5.532	6.099	6.951
6.511	5.475	5.788
6.564	5.486	5.9
6.172	5.611	6.014
	5.646	6.225
	5.364	6.11
	5.607	6.125
	5.52	6.271
	5.651	6.353
	5.545	6.164
	5.361	5.4
	5.604	5.652
	5.83	5.611
	5.606	5.674
	4.856	5.23
	4.878	6.246
	4.839	6.343
	4.887	6.087
	4.842	6.054
	4.933	5.997
	4.899	6.229
	5.629	6.248
	5.607	6.222
	5.597	5.974
	5.59	6.073
	5.558	5.464
	5.659	5.526
	5.428	5.276
	5.488	5.35
	5.484	5.926
	5.664	5.92
	5.408	5.578
	5.514	5.425
	4.978	6.045
	4.951	5.805
	5.082	5.449
	4.967	5.351
	5.492
	5.484
	5.488
	5.555
	5.572
	5.617
	4.752
	4.765
	4.809

## Sheet: Figure 1g
pH of ear skin of VmCSG1 mice
Upper	Middle	Lower	SG1
6.893	5.848	5.612	6.652
6.894	5.787	5.617	6.547
6.093	5.772	5.58	6.98
6.946	5.38	5.969	6.883
7.103	5.279	6.026	7.71
7.111	5.29	5.864	6.712
6.859	5.745	5.989	7.431
6.105	5.853	5.82	7.014
6.129	5.621	5.854	7.063
6.263	5.413	5.916	6.5
6.365	5.692	5.95	6.689
6.872	5.446	5.922	6.503
6.143	5.428	6.047	6.511
7.015	5.559	6.064	6.475
6.784	5.76	6.027	6.77
6.905	5.762	6.192	7.346
6.9	5.776	6.001	6.389
6.822	5.254	6.043	6.708
6.742	5.389	6.301	6.97
5.961	4.976	6.291	7.468
6.282	5.344	6.491	6.807
6.198	5.077	5.701	6.826
6.877	5.045	5.868	6.094
6.999	4.967	5.917	6.425
6.695	4.938	5.406	7.469
6.142	5.067	5.48	7.69
6.312	4.902	5.466	7.785
6.042	5.651	5.477	7.143
7.003	5.322	5.526	7.765
6.159	5.728	5.535	7.787
7.171	5.498	5.687
6.591	5.434	5.594
6.055	5.321	5.552
7.009	5.799	6.316
6.32	5.816	6.119
6.361	5.875	5.975
5.86	5.584	6.093
5.989	5.42	5.98
6.138	5.663	6.006
	5.606	5.908
	5.727	6.13
	5.594	6.095
	5.138	6.173
	5.037	6.09
	5.759	6.049
	5.108	5.871
	5.031	6.224
	5.069	6.219
	5.047	6.337
	4.959	6.288
	5.018	6.388
	5.061	6.097
	5.003	6.187
	5.054	6.172
	5.878	5.562
	5.909	5.5
	5.721	5.524
	5.878	5.517
	5.722	5.496
	5.033	5.497
	5.111	6.13
	5.035	5.972
	5.095
	5.782
	5.773
	5.804
	5.113
	5.305

## Sheet: Figure 1i
pH of ear skin of B6.Display-VmCSG1
Upper	Middle	Lower	SG1
7.55	5.296	5.569	7.115
6.226	5.311	5.97	6.776
6.785	5.344	5.795	6.881
6.284	5.393	5.606	6.449
7.135	5.704	5.708	6.592
7.518	5.458	5.671	6.801
7.083	5.345	5.616	6.878
6.991	5.391	5.878	6.437
6.89	5.397	5.642	6.439
6.55	5.692	5.531	6.861
6.706	5.497	5.564	6.895
6.416	5.354	5.725	7.208
6.664	5.422	5.758	6.554
6.213	5.005	5.756	7.164
6.72	5.437	6.152	6.595
7.377	5.323	6.167	6.751
6.565	5.579	5.488	6.727
6.86	5.447	5.94	7.257
6.512	5.97	5.734
6.626	5.52	5.794
6.556	5.142	5.758
6.718	5.377	5.686
6.52	5.405	5.521
6.811	5.259	5.652
	5.249	5.78
	5.054	5.81
	5.214	5.682
	5.246	6.137
	5.007	6.04
	5.224	5.729
	5.335	6.317
	5.812	6.097
	5.212	5.806
	5.402	5.737
	5.154	5.728
	5.239	5.904
	5.235	5.822
	5.452	5.775
	5.356	5.613
	5.2	5.664
	5.164	5.825
	5.32	5.82
	5.138	5.967
	5.486	5.886
	5.486	6.401
	5.252	5.954
	5.258	6.258
	5.48	6.022

## Sheet: Figure 2d
pH of corneocytes in the lower SC	pH of corneoptosis phase II SG1 cells
5.975	6.381
6.133	6.577
6.045	5.699
6.499	6.18
6.261	6.048
5.78	5.934
6.375	5.836
6.363	6.087
6.51	6.054
5.916	5.997
5.79	6.229
5.786	6.248
5.952	6.222
5.971	6.13
6.323	5.972

## Sheet: Figure 3c
pH of dorsal skin						pH of abdominal skin						pH of dorsal skin						pH of abdominal skin						pH of dorsal skin						pH of abdominal skin
Upper SC						Upper SC						Middle SC						Middle SC						Lower SC						Lower SC
no water	pH4.1	pH5.3	pH6.3	pH7.2		no water	pH4.1	pH5.3	pH6.3	pH7.2		no water	pH4.1	pH5.3	pH6.3	pH7.2		no water	pH4.1	pH5.3	pH6.3	pH7.2		no water	pH4.1	pH5.3	pH6.3	pH7.2		no water	pH4.1	pH5.3	pH6.3	pH7.2
7.327	4.739	5.582	6.561	7.304		7.701	4.993	5.641	6.158	6.33		5.372	5.393	5.379	5.346	5.387		5.27	5.072	5.375	5.362	5.133		5.898	6.096	5.882	6.06	6.014		5.82	6.126	6.111	6.127	6.002
6.781	4.722	5.483	6.391	6.953		6.969	4.997	5.425	6.131	6.654		5.757	5.425	5.305	5.482	5.394		5.363	5.536	5.074	5.313	5.073		5.825	5.847	5.682	5.797	6.171		5.8	6.053	5.997	6.18	6.092
6.741	4.82	5.412	6.596	6.154		6.489	5.045	5.387	6.102	6.801		5.574	5.475	5.279	5.399	5.41		5.381	5.24	5.072	5.451	5.355		5.838	6.082	5.877	6.347	6.121		5.794	6.045	6.12	6.167	6.121
6.698	5.043	5.451	6.393	7.144		6.554	5.079	5.357	6.496	6.462		5.401	5.374	5.382	5.596	5.555		5.363	5.258	5.443	5.413	5.466		5.711	5.926	5.951	6.055	6.001		5.936	6.067	5.955	6.043	5.785
6.359	5.016	5.075	6.449	6.816		6.419	4.855	5.6	6.585	6.445		5.332	5.45	5.225	5.632	5.608		5.304	5.207	5.486	5.338	5.818		6.031	5.887	5.769	6.032	6.146		5.859	5.757	5.987	6.194	6.206
6.577	5.169	5.352	6.272	6.577		6.693	5.092	5.601	6.169	6.414		5.316	5.358	5.26	5.396	5.296		5.244	5.359	5.603	5.395	5.67		6.107	5.979	5.951	6	6.108		5.817	5.934	5.702	6.198	6.17
7.387	4.844	5.642	6.38	6.828		6.841	5.115	5.431	6.184	7.715		5.312	5.455	5.319	5.467	5.478		6.559	5.248	5.455	5.573	5.742		5.914	5.866	5.965	5.948	5.871		6.109	5.867	5.82	5.856	6.133
7.551	4.923	5.594	6.895	6.972		7.379	5.233	5.432	6.435	6.957		5.365	5.334	5.23	5.427	5.663		6.361	5.427	5.35	5.291	5.759		6.019	5.806	6.023	5.747	5.842		5.992	6.258	5.834	6.038	5.925
6.61	4.893	5.715	6.404	7.007		6.056	5.015	5.414	6.541	6.843		5.337	5.426	5.206	5.44	5.685		5.187	5.446	5.468	5.327	5.565		5.848	5.812	6.112	5.942	5.565		6.061	6.088	5.798	6.073	6.053
7.768	4.724	5.472	5.922	6.393		6.924	4.943	5.552	5.887	6.479		5.41	5.46	5.661	5.37	5.491		5.25	5.503	5.67	6.126	5.734		5.664	5.821	5.947	5.61	5.95		5.801	6.122	5.662	6.164	5.874
7.687	4.654	5.375	6.039	6.655		6.573	4.995	5.536	5.752	6.291		5.403	5.297	5.751	5.409	5.618		5.292	5.466	5.55	5.559	5.768		5.733	5.766	6.292	5.857	6.012		5.945	5.963	5.779	6.125	6.218
6.458	4.81	5.422	5.711	7.555		6.581	4.952	5.587	6.238	6.879		5.378	5.507	5.733	5.555	5.603		5.252	5.348	5.466	5.349	5.863		5.884	5.895	6.299	6.072	5.844		5.901	5.826	5.743	6.231	6.25
6.849	4.772	5.296	6.441	6.503		6.688	5.14	5.554	6.539	7.496		5.366	5.346	5.373	5.439	5.573		5.233	5.159	5.429	5.713	5.595		5.685	5.732	6.307	5.953	5.709		5.933	5.685	5.838	5.688	6.019
6.895	4.81	5.773	6.67	6.496		7.069	5.221	5.506	6.64	7.069		5.239	5.444	5.333	5.527	5.817		5.224	5.155	5.407	5.598	5.817		5.783	5.714	6.296	5.687	5.841		5.889	5.741	5.725	5.813	6.163
6.821	4.971	5.876	6.052	7.522		6.686	5.219	5.545	6.29	6.613		5.326	5.532	5.195	5.389	5.462		5.249	5.183	5.619	5.411	5.73		5.687	5.893	6.397	6.029	5.978		5.819	6.283	5.757	5.99	6.106
6.754	4.945	5.534	6.745	6.512		7.205	5.226	5.494	6.249	7.008		5.621	5.399	5.944	5.207	5.562		5.657	5.605	5.155	5.173	5.281		6.238	5.84	5.759	6.189	5.843		5.959	5.9	5.827	5.898	5.898
6.981	5.025	5.874	6.342	6.701		7.933	5.291	5.133	6.493	6.521		5.671	5.32	5.275	5.286	5.559		5.403	5.417	5.115	5.213	5.324		6.065	5.74	5.987	6.108	5.639		5.905	6.217	5.999	5.895	5.795
6.342	4.973	5.456	6.242	6.833		6.731	5.196	5.184	6.4	7.058		5.61	5.426	5.914	5.299	5.716		5.655	5.422	5.18	5.225	5.25		6.007	6.25	5.881	6.076	5.809		6.048	6.037	5.918	5.951	5.993
6.818	4.813	5.506	6.326	6.691		7.045	5.26	5.174	5.981	7.502		5.494	5.239	5.336	5.309	5.442		5.831	5.375	5.125	5.254	5.52		5.917	5.805	5.933	5.911	5.724		6.088	6.283	5.902	5.958	5.706
6.745	4.813	5.435	6.821	7.628		7.347	5.138	5.21	6.282	7.769		5.613	5.311	5.305	5.302	5.495		5.728	5.279	5.373	5.254	5.126		5.88	6.124	5.934	5.853	5.977		6.008	6.25	6.159	5.955	5.783
6.706			6.754	7.613		7.308	5.152			7.081		5.741		5.327	5.334	5.481		5.504	5.534	5.287	5.28	5.372		5.751	5.931	6.123	5.833	5.788		5.745	6.167		6.22	5.855
6.901			5.977	6.97		6.74	5.011			6.297		5.714		5.224	5.373	5.407		5.034	5.378	5.59	5.486	5.756		5.802	6.183	5.901	5.904	6.069		5.822	6.094			5.938
			6.041	6.94		7.088	5.172					5.679		5.274	5.356	5.46		5.186	5.313	5.613	5.36	5.738		5.936	5.992	5.998	5.796	5.785		5.891	6.224			5.627
			6.818	6.957		7.264	5.141					5.333		5.333	5.445	5.54		5.727	5.459	5.419	5.326	5.773		6.143	5.981	5.955	5.978	6.1		5.831				5.78
				6.959		7.06	4.867					5.36		5.36	5.533	5.334		5.497	5.326	5.591	5.462	5.731		6.067	5.876	6.005	5.921	5.843		5.931				6.253
							5.078							5.401	5.429												6.252	5.846		6.463
							4.913							5.332	5.559												6.154	5.867		6.487
							5.031							5.316													6.039	5.847		5.833
							5.049							5.312														6.284
							5.013							5.757
														5.574
														5.302
														5.209

## Sheet: Figure 4e
pH of Upper SC				pH of SG1
SPF	GF	Ex-GF		SPF	GF	Ex-GF
6.59928	6.30158	6.55114		7.53694	7.23238	6.97008
6.56338	6.4041	6.72413		6.94795	6.77271	7.09957
6.79628	6.28111	6.53313		6.60274	6.70259	6.80396
6.34123	6.19408	7.11216		7.05894	7.3118	7.51275
6.52481	6.36282	6.85066		6.61003	7.3118	7.12587
6.52388	6.28487	6.90822		6.48896	7.11407	6.44265
6.78796	6.11168	7.16062		6.80302	7.14689	6.64466
6.70367	6.14261	7.03166		6.71521	6.64232	6.5729
6.55303	6.32159	6.81461		6.86202	6.76435	6.78533
6.51716	6.32902	7.17242		6.87434	6.65013	6.56342
6.5053	6.0057	6.46672		7.02143	7.58745	6.51256
6.95666	5.93608	6.63135		7.13653	6.5135	7.11993
6.88731	5.837	6.9239		7.06385	6.38425	6.91215
6.77372	5.89604	7.02206		6.80212	6.5995	6.89099
6.82613	5.89799	6.49989		7.01644	6.93371	7.49267
6.4594	6.32733	6.65267		6.92383	7.31137	7.24181
6.62196	5.90589	7.16153		6.90182	7.62009	6.8962
6.60734	6.00108	6.78171		6.23011	7.36585	6.92041
6.88323	6.05012	6.74057		6.58455	6.9122	6.88928
6.64448	5.7814	7.09468		6.8761	7.20263	7.12053
6.63235	5.93341	6.46413		6.95257	6.82613	7.49625
6.61048	5.77222	6.68249		6.88817	7.1164	6.96544
	5.69766	6.75051		6.70281	6.82739	6.99157
	5.8303	6.92782		7.23855	6.81517	6.86327
	5.92341	6.47922		6.80135	6.81383	6.92504
	6.10192			6.75727	7.19284	7.6618
	5.79042			7.42443		7.38132
	5.69379			6.76516
	5.53233
	6.03467
	6.11212
	6.48088
	6.0902
	6.24461
	6.28408

## Sheet: Figure 5h
Ear thickness
MC903 +pH6.6 buffer	MC903 +S.aureus +pH3.5 buffer	MC903 +S.aureus +pH5.3 buffer	MC903 +S.aureus +pH6.6 buffer	MC903 +S.aureus +pH8.2 buffer	MC903 +S.aureus +pH10.3 buffer
388.5	585.833	429.5	543	508.667	593.167
348.167	563.333	463.333	477.5	505	603.667
387.667	534.667	454.5	493.333	571.833	614.833
360.667	506.5	468.167	445	557.5	582.167

## Sheet: S1d
	Venus (3.42μW)
	Fluorescence Intensity
pH	Sample 1	Sample 2	Sample 3	Sample 4	Sample 5	Sample 6	Sample 7	Sample 8	Sample 9	Sample 10	Sample 11	Sample 12	Sample 13	Sample 14	Sample 15	Sample 16	Sample 17	Sample 18	Sample 19	Sample 20	Sample 21	Sample 22	Sample 23	Sample 24	Sample 25	Sample 26	Sample 27	Sample 28	Sample 29	Sample 30
4.052	0.469	0.387	0.429	0.425	0.475	0.491	0.471	0.66	0.48	0.764	0.117	0.53	0.424	0.321	0.363	0.592	0.427	0.668	0.308	0.61	0.379	0.381	0.338	0.112	0.18	0.177	0.488	0.509	0.651	0.739
4.631	6.918	5.605	6.224	6.107	6.019	7.516	5.12	5.799	4.467	5.549	4.867	3.153	6.699	3.515	8.144	7.074	7.474	5.73	3.354	7.55	0.627	1.017	0.724	0.751	0.422	0.654	0.518	0.846	0.662	0.972
5.318	32.804	21.665	22.905	17.599	31.591	24.85	20.463	25.631	19.029	22.018	34.559	21.69	25.479	27.522	26.382	15.452	30.109	19.412	20.37	13.227	15.759	33.639	27.138	20.999	19.767	24.008	17.213	25.573	24.551	21.683
5.848	44.844	45.424	35.331	39.957	50.151	37.083	52.253	73.366	74.071	38.574	24.983	26.931	33.736	18.817	33.143	44.15	40.211	47.957	34.955	40.852	21.854	29.061	26.049	28.158	34.109	36.143	34.556	32.646	39.918	30.174
6.317	74.954	91.356	74.718	71.107	50.531	89.332	86.262	98.74	73.391	72.841	122.883	63.663	60.179	59.075	106.924	45.454	36.281	52.328	54.156	43.496	26.231	31.863	50.402	39.166	38.117	67.17	30.086	31.523	39.829	31.885
6.77	54.208	51.787	54.216	100.782	66.59	73.738	57.871	66.743	51.198	82.172	116.37	115.885	81.085	78.487	87.44	55.6	53.847	41.924	77.017	47.535	69.303	79.194	67.269	78.157	76.839	80.243	86.26	125.968	75.437	80.468
7.181	86.198	80.411	84.342	85.939	104.416	89.808	143.483	81.396	82.105	66.768	110.768	82.27	85.335	98.606	84.656	86.1	85.098	111.291	84.016	61.282	100.065	106.473	90.045	88.454	55.853	51.969	46.49	53.097	72.032	52.356
7.575	139.754	82.609	120.279	201.056	99.034	156.929	91.183	192.585	136.87	104.435	109.641	73.714	60.895	100.189	100.409	65.331	98.018	123.093	73.705	89.492	115.842	54.998	109.938	118.563	51	67.627	106.915	98.021	138.952	110.668
7.896	103.545	109.086	77.319	171.426	91.245	72.506	101.288	97.742	95.369	78.979	63.857	103.563	101.31	111.406	142.932	110.31	111.522	100.035	113.586	122.636	107.714	68.492	87.098	92.976	124.055	100.856	87.315	85.926	73.955	93.866
	mCherry (2.53μW)
	Fluorescence Intensity
pH	Sample 1	Sample 2	Sample 3	Sample 4	Sample 5	Sample 6	Sample 7	Sample 8	Sample 9	Sample 10	Sample 11	Sample 12	Sample 13	Sample 14	Sample 15	Sample 16	Sample 17	Sample 18	Sample 19	Sample 20	Sample 21	Sample 22	Sample 23	Sample 24	Sample 25	Sample 26	Sample 27	Sample 28	Sample 29	Sample 30
4.052	23.018	22.348	20.205	11.933	23.689	20.961	12.032	15.791	11.219	12.636	11.498	22.484	19.969	13.75	16.073	22.883	12.219	17.354	12.432	13.35	10.893	17.074	11.554	8.389	13.168	6.469	16.502	14.266	10.553	10.986
4.631	30.351	25.784	25.939	35.802	28.193	26.954	19.241	24.877	19.224	21.774	28.994	21.361	27.762	16.524	41.986	28.642	41.428	23.239	15.44	33.041	27.151	42.013	34.958	28.731	27.265	25.264	23.286	26.898	20.381	27.273
5.318	45.569	33.4	34.249	26.563	48.599	48.366	32.795	47.292	35.88	35.841	60.223	38.151	46.6	50.073	53.601	26.015	54.311	35.857	42.695	25.463	24.158	51.362	62.901	33.009	34.623	37.224	36.606	45.879	46.872	35.643
5.848	41.595	47.04	31.316	35.908	40.983	39.048	38.995	82.484	64.954	43.275	25.088	37.02	43.266	31.386	33.428	48.118	43.43	47.338	52.944	46.363	28.932	32.959	30.959	38.544	43.748	44.315	33.844	38.667	39.027	30.647
6.317	50.11	57.605	50.867	45.679	45.854	67.491	68.16	70.599	59.012	54.943	69.015	50.111	42.717	41.074	65.586	36.543	26.478	42.13	40.424	35.43	35.418	48.568	65.084	42.807	49.337	52.125	44.893	35.723	42.75	45.274
6.77	43.979	39.645	55.254	85.474	64.909	77.166	53.434	72.266	48.716	86.781	70.909	64.582	42.677	59.504	70.859	33.643	35.711	29.822	39.646	34.286	41.201	45.317	40.601	45.224	49.3	45.174	54.692	62.582	41.949	45.764
7.181	51.506	47.559	47.336	51.042	45.937	48.76	78.462	43.72	47.039	34.296	56.999	46.568	56.426	45.524	48.887	49.909	52.182	68.731	47.349	45.937	67.015	66.846	59.905	59.745	46.844	48.365	26.904	30.473	61.791	41.15
7.575	68.414	47.765	79.266	106.251	55.515	75.545	53.056	81.991	72.693	59.96	51.176	43.494	38.31	47.084	46.071	41.812	47.266	63.663	43.931	59.365	58.581	41.188	83.611	82.163	30.014	53.354	57.428	57.491	70.984	63.53
7.896	67.275	59.938	53.753	97.942	60.877	49.825	64.931	47.702	64.262	58.728	33.877	59.64	51.065	51.932	83.882	52.268	62.377	49.673	64.69	69.169	53.983	42.631	43.66	42.622	64.913	53.892	51.916	56.404	39.316	49.042
	Venus (3.70μW)
	Fluorescence Intensity
pH	Sample 1	Sample 2	Sample 3	Sample 4	Sample 5	Sample 6	Sample 7	Sample 8	Sample 9	Sample 10	Sample 11	Sample 12	Sample 13	Sample 14	Sample 15	Sample 16	Sample 17	Sample 18	Sample 19	Sample 20	Sample 21	Sample 22	Sample 23	Sample 24	Sample 25	Sample 26	Sample 27	Sample 28	Sample 29	Sample 30
4.052	0.462	0.443	0.395	0.417	0.367	0.386	0.512	0.744	0.457	0.899	0.25	0.701	0.684	0.498	0.47	0.767	0.493	0.698	0.363	0.784	0.235	0.386	0.326	0.038	0.438	0.628	0.554	0.743	0.906	0.703
4.631	7.945	6.458	6.966	6.9	6.567	8.349	5.739	6.446	5.118	6.222	7.088	5.128	8.888	4.754	10.914	9.414	9.504	6.3	3.698	8.403	3.61	3.712	2.807	3.633	3.355	4.914	3.737	1.93	3.69	4.47
5.318	38.533	24.338	25.624	19.627	36.391	28.506	22.563	29.206	21.369	24.13	42.251	26.665	30.757	32.921	32.411	18.481	34.205	22.308	23.069	14.97	16.637	39.456	32.361	23.355	23.773	29.242	20.365	29.946	29.223	25.6
5.848	53.535	54.676	42.923	47.72	59.68	44.198	63.43	88.305	89.702	46.447	27.993	29.285	36.362	20.836	37.239	47.712	49.038	57.467	42.091	50.322	27.504	37.175	32.783	32.612	39.527	41.02	39.885	37.597	46.056	35.05
6.317	89.687	97.184	110.646	90.445	66.125	103.18	97.166	117.071	84.142	85.989	148.571	75.006	64.774	68.692	125.437	52.439	42.616	61.591	63.457	54.266	29.206	36.081	55.975	48.617	42.702	46.646	36.201	35.686	82.337	35.995
6.77	64.983	62.32	65.845	120.233	80.726	86.053	67.697	77.221	60.072	60.072	136.502	138.441	94.844	91.469	100.477	64.865	62.124	49.718	90.239	56.531	81.25	98.273	76.905	98.898	93.862	101.158	103.079	147.294	92.805	98.138
7.181	105.472	96.153	101.798	102.791	128.078	108.097	170.639	96.967	98.216	80.924	132.939	98.593	101.22	118.801	123.143	101.418	99.569	132.62	97.929	72.301	118.045	125.787	106.409	103.89	64.18	60.274	54.805	62.14	84.774	61.373
7.575	159.564	114.823	132.643	223.442	114.846	191.597	109.393	204.626	198.238	125.314	132.37	88.684	70.869	125.682	121.729	78.129	119.002	149.921	89.263	108.935	137.566	66.672	130.62	141.79	64.763	82.452	134.35	118.214	165.094	126.617
7.896	123.389	129.721	92.409	204.188	109.775	94.189	122.973	125.186	113.665	95.443	77.964	117.921	133.907	103.163	162.649	131.607	129.194	106.912	129.87	142.343	129.925	82.724	104.595	112.564	149.475	122.421	104.462	101.716	88.552	112.619
	mCherry (2.88μW)
	Fluorescence Intensity
pH	Sample 1	Sample 2	Sample 3	Sample 4	Sample 5	Sample 6	Sample 7	Sample 8	Sample 9	Sample 10	Sample 11	Sample 12	Sample 13	Sample 14	Sample 15	Sample 16	Sample 17	Sample 18	Sample 19	Sample 20	Sample 21	Sample 22	Sample 23	Sample 24	Sample 25	Sample 26	Sample 27	Sample 28	Sample 29	Sample 30
4.052	27.283	26.248	22.355	13.687	28.074	24.588	14.393	18.447	12.928	14.808	13.645	26.456	23.015	16.032	18.707	26.664	14.063	20.243	14.335	15.953	12.261	19.449	13.183	9.596	28.151	19.76	17.062	12.652	12.978	19.45
4.631	36.462	30.658	30.84	43.571	34.077	32.281	23.431	30.203	22.74	25.587	41.418	33.064	37.451	23.509	55.403	35.909	52.205	27.47	18.144	39.652	27.449	24.4	18.191	19.37	29.287	35.473	30.846	14.313	23.241	35.033
5.318	56.136	40.387	41.41	31.41	58.819	59.366	39.969	57.544	44.081	43.208	74.159	47.241	56.32	60.628	65.449	31.505	66.265	42.688	52.232	30.318	26.807	62.451	77.348	37.011	42.055	44.994	44.442	57.794	57.379	42.647
5.848	51.339	57.262	38.231	44.001	49.862	47.489	46.689	101.741	78.971	52.041	31.133	44.93	52.802	38.355	40.624	59.324	53.194	57.746	65.761	57.679	34.888	39.957	37.35	46.202	52.318	53.834	41.087	46.608	46.916	36.265
6.317	61.088	64.612	71.172	55.278	57.954	74.786	72.331	78.698	63.704	61.212	85.726	61.472	47.82	49.962	82.12	44.519	31.831	51.272	49.016	46.42	43.235	59.729	79.613	48.241	59.429	49.624	56.065	43.69	57.891	54.844
6.77	53.694	48.591	68.174	101.674	80.515	94.957	64.432	87.92	59.209	59.209	86.677	80.793	52.999	73.757	85.696	41.085	43.872	36.765	48.767	42.908	47.71	55.21	45.485	58.354	61.133	58.072	67.028	73.628	52.818	55.165
7.181	64.914	59.14	58.148	63.198	59.451	60.964	96.733	56.279	59.177	42.542	71.893	57.085	70.086	71.673	58.172	59.474	64.417	85.637	57.705	57.229	82.692	83.033	73.595	73.637	59.484	59.047	33.376	37.324	75.638	50.918
7.575	77.854	67.951	98.591	132.202	64.914	97.416	65.468	102.467	107.107	76.699	60.461	51.781	43.528	57.811	53.453	49.846	56.362	76.896	51.585	72.559	71.455	50.459	103.333	102.6	38.302	64.491	74.61	71.787	87.42	75.643
7.896	81.845	72.58	65.115	119.189	75.11	65.365	79.319	61.951	78.188	71.157	41.565	62.414	66.088	50.729	101.682	66.201	75.458	56.97	78.978	85.417	66.961	52.243	53.346	52.276	81.292	68.275	64.552	69.387	49.263	60.516
	Venus (3.42μW)
	Relative Fluorescence Intensity
pH	Sample 1	Sample 2	Sample 3	Sample 4	Sample 5	Sample 6	Sample 7	Sample 8	Sample 9	Sample 10	Sample 11	Sample 12	Sample 13	Sample 14	Sample 15	Sample 16	Sample 17	Sample 18	Sample 19	Sample 20	Sample 21	Sample 22	Sample 23	Sample 24	Sample 25	Sample 26	Sample 27	Sample 28	Sample 29	Sample 30
4.052	0.005	0.004	0.004	0.004	0.005	0.005	0.005	0.007	0.005	0.008	0.001	0.005	0.004	0.003	0.003	0.005	0.004	0.006	0.003	0.006	0.004	0.004	0.004	0.001	0.002	0.002	0.005	0.006	0.007	0.008
4.631	0.069	0.056	0.062	0.061	0.06	0.075	0.051	0.058	0.045	0.056	0.045	0.029	0.062	0.033	0.075	0.065	0.069	0.053	0.031	0.07	0.007	0.011	0.008	0.008	0.005	0.007	0.006	0.009	0.007	0.011
5.318	0.329	0.217	0.229	0.176	0.316	0.249	0.205	0.257	0.191	0.221	0.32	0.201	0.236	0.255	0.244	0.143	0.278	0.18	0.188	0.122	0.171	0.365	0.294	0.228	0.214	0.26	0.187	0.277	0.266	0.235
5.848	0.449	0.455	0.354	0.4	0.502	0.371	0.523	0.735	0.742	0.386	0.231	0.249	0.312	0.174	0.307	0.408	0.372	0.444	0.323	0.378	0.237	0.315	0.282	0.305	0.37	0.392	0.375	0.354	0.433	0.327
6.317	0.751	0.915	0.748	0.712	0.506	0.895	0.864	0.989	0.735	0.729	1.137	0.589	0.557	0.546	0.989	0.42	0.336	0.484	0.501	0.402	0.284	0.345	0.547	0.425	0.413	0.728	0.326	0.342	0.432	0.346
6.77	0.543	0.519	0.543	1.009	0.667	0.738	0.58	0.668	0.513	0.823	1.076	1.072	0.75	0.726	0.809	0.514	0.498	0.388	0.712	0.44	0.751	0.859	0.729	0.847	0.833	0.87	0.935	1.366	0.818	0.873
7.181	0.863	0.805	0.845	0.861	1.046	0.899	1.437	0.815	0.822	0.669	1.025	0.761	0.789	0.912	0.783	0.796	0.787	1.029	0.777	0.567	1.085	1.154	0.976	0.959	0.606	0.564	0.504	0.576	0.781	0.568
7.575	1.4	0.827	1.205	2.014	0.992	1.572	0.913	1.929	1.371	1.046	1.014	0.682	0.563	0.927	0.929	0.604	0.907	1.139	0.682	0.828	1.256	0.596	1.192	1.286	0.553	0.733	1.159	1.063	1.507	1.2
7.896	1.037	1.092	0.774	1.717	0.914	0.726	1.014	0.979	0.955	0.791	0.591	0.958	0.937	1.03	1.322	1.02	1.032	0.925	1.051	1.134	1.168	0.743	0.944	1.008	1.345	1.094	0.947	0.932	0.802	1.018
	mCherry (2.53μW)
	Relative Fluorescence Intensity
pH	Sample 1	Sample 2	Sample 3	Sample 4	Sample 5	Sample 6	Sample 7	Sample 8	Sample 9	Sample 10	Sample 11	Sample 12	Sample 13	Sample 14	Sample 15	Sample 16	Sample 17	Sample 18	Sample 19	Sample 20	Sample 21	Sample 22	Sample 23	Sample 24	Sample 25	Sample 26	Sample 27	Sample 28	Sample 29	Sample 30
4.052	0.368	0.357	0.323	0.191	0.379	0.335	0.192	0.253	0.179	0.202	0.199	0.389	0.345	0.238	0.278	0.396	0.211	0.3	0.215	0.231	0.219	0.343	0.232	0.168	0.264	0.13	0.331	0.286	0.212	0.22
4.631	0.485	0.412	0.415	0.573	0.451	0.431	0.308	0.398	0.307	0.348	0.501	0.369	0.48	0.286	0.726	0.495	0.716	0.402	0.267	0.571	0.545	0.843	0.701	0.576	0.547	0.507	0.467	0.54	0.409	0.547
5.318	0.729	0.534	0.548	0.425	0.777	0.774	0.525	0.756	0.574	0.573	1.041	0.659	0.805	0.865	0.926	0.45	0.939	0.62	0.738	0.44	0.485	1.031	1.262	0.662	0.695	0.747	0.734	0.921	0.94	0.715
5.848	0.665	0.752	0.501	0.574	0.655	0.625	0.624	1.319	1.039	0.692	0.434	0.64	0.748	0.542	0.578	0.832	0.751	0.818	0.915	0.801	0.581	0.661	0.621	0.773	0.878	0.889	0.679	0.776	0.783	0.615
6.317	0.801	0.921	0.814	0.731	0.733	1.079	1.09	1.129	0.944	0.879	1.193	0.866	0.738	0.71	1.134	0.632	0.458	0.728	0.699	0.612	0.711	0.975	1.306	0.859	0.99	1.046	0.901	0.717	0.858	0.908
6.77	0.703	0.634	0.884	1.367	1.038	1.234	0.855	1.156	0.779	1.388	1.226	1.116	0.738	1.028	1.225	0.581	0.617	0.515	0.685	0.593	0.827	0.909	0.815	0.907	0.989	0.906	1.097	1.256	0.842	0.918
7.181	0.824	0.761	0.757	0.816	0.735	0.78	1.255	0.699	0.752	0.549	0.985	0.805	0.975	0.787	0.845	0.863	0.902	1.188	0.818	0.794	1.345	1.341	1.202	1.199	0.94	0.97	0.54	0.611	1.24	0.826
7.575	1.094	0.764	1.268	1.699	0.888	1.208	0.849	1.311	1.163	0.959	0.885	0.752	0.662	0.814	0.796	0.723	0.817	1.1	0.759	1.026	1.175	0.826	1.678	1.649	0.602	1.071	1.152	1.154	1.424	1.275
7.896	1.076	0.959	0.86	1.566	0.974	0.797	1.039	0.763	1.028	0.939	0.586	1.031	0.883	0.898	1.45	0.903	1.078	0.859	1.118	1.196	1.083	0.855	0.876	0.855	1.302	1.081	1.042	1.132	0.789	0.984
	Venus (3.70μW)
	Relative Fluorescence Intensity
pH	Sample 1	Sample 2	Sample 3	Sample 4	Sample 5	Sample 6	Sample 7	Sample 8	Sample 9	Sample 10	Sample 11	Sample 12	Sample 13	Sample 14	Sample 15	Sample 16	Sample 17	Sample 18	Sample 19	Sample 20	Sample 21	Sample 22	Sample 23	Sample 24	Sample 25	Sample 26	Sample 27	Sample 28	Sample 29	Sample 30
4.052	0.004	0.004	0.003	0.003	0.003	0.003	0.004	0.006	0.004	0.007	0.002	0.006	0.006	0.004	0.004	0.006	0.004	0.006	0.003	0.006	0.002	0.003	0.003	0	0.004	0.006	0.005	0.007	0.008	0.006
4.631	0.066	0.053	0.058	0.057	0.054	0.069	0.047	0.053	0.042	0.051	0.057	0.042	0.072	0.038	0.088	0.076	0.077	0.051	0.03	0.068	0.033	0.033	0.025	0.033	0.03	0.044	0.034	0.017	0.033	0.04
5.318	0.318	0.201	0.212	0.162	0.301	0.235	0.186	0.241	0.176	0.199	0.342	0.216	0.249	0.266	0.262	0.15	0.277	0.181	0.187	0.121	0.15	0.356	0.292	0.211	0.214	0.264	0.184	0.27	0.263	0.231
5.848	0.442	0.452	0.354	0.394	0.493	0.365	0.524	0.729	0.741	0.384	0.227	0.237	0.294	0.169	0.301	0.386	0.397	0.465	0.341	0.407	0.248	0.335	0.296	0.294	0.356	0.37	0.36	0.339	0.415	0.316
6.317	0.741	0.803	0.914	0.747	0.546	0.852	0.802	0.967	0.695	0.71	1.202	0.607	0.524	0.556	1.015	0.424	0.345	0.498	0.514	0.439	0.263	0.325	0.505	0.438	0.385	0.421	0.326	0.322	0.742	0.325
6.77	0.537	0.515	0.544	0.993	0.667	0.711	0.559	0.638	0.496	0.496	1.105	1.12	0.768	0.74	0.813	0.525	0.503	0.402	0.73	0.458	0.733	0.886	0.693	0.892	0.846	0.912	0.929	1.328	0.837	0.885
7.181	0.871	0.794	0.841	0.849	1.058	0.893	1.409	0.801	0.811	0.668	1.076	0.798	0.819	0.962	0.997	0.821	0.806	1.073	0.793	0.585	1.064	1.134	0.959	0.937	0.579	0.543	0.494	0.56	0.764	0.553
7.575	1.318	0.948	1.095	1.845	0.948	1.582	0.903	1.69	1.637	1.035	1.071	0.718	0.574	1.017	0.985	0.632	0.963	1.213	0.722	0.882	1.24	0.601	1.178	1.278	0.584	0.743	1.211	1.066	1.489	1.142
7.896	1.019	1.071	0.763	1.686	0.907	0.778	1.016	1.034	0.939	0.788	0.631	0.954	1.084	0.835	1.316	1.065	1.046	0.865	1.051	1.152	1.171	0.746	0.943	1.015	1.348	1.104	0.942	0.917	0.798	1.015
	mCherry (2.88μW)
	Relative Fluorescence Intensity
pH	Sample 1	Sample 2	Sample 3	Sample 4	Sample 5	Sample 6	Sample 7	Sample 8	Sample 9	Sample 10	Sample 11	Sample 12	Sample 13	Sample 14	Sample 15	Sample 16	Sample 17	Sample 18	Sample 19	Sample 20	Sample 21	Sample 22	Sample 23	Sample 24	Sample 25	Sample 26	Sample 27	Sample 28	Sample 29	Sample 30
4.052	0.354	0.341	0.29	0.178	0.365	0.319	0.187	0.24	0.168	0.192	0.199	0.386	0.336	0.234	0.273	0.389	0.205	0.295	0.209	0.233	0.198	0.315	0.213	0.155	0.455	0.32	0.276	0.205	0.21	0.315
4.631	0.474	0.398	0.401	0.566	0.443	0.419	0.304	0.392	0.295	0.332	0.604	0.482	0.546	0.343	0.808	0.524	0.762	0.401	0.265	0.578	0.444	0.395	0.294	0.313	0.474	0.574	0.499	0.232	0.376	0.567
5.318	0.729	0.525	0.538	0.408	0.764	0.771	0.519	0.747	0.573	0.561	1.082	0.689	0.822	0.884	0.955	0.46	0.967	0.623	0.762	0.442	0.434	1.01	1.251	0.599	0.68	0.728	0.719	0.935	0.928	0.69
5.848	0.667	0.744	0.497	0.572	0.648	0.617	0.606	1.322	1.026	0.676	0.454	0.655	0.77	0.56	0.593	0.865	0.776	0.842	0.959	0.841	0.564	0.646	0.604	0.747	0.846	0.871	0.665	0.754	0.759	0.587
6.317	0.794	0.839	0.925	0.718	0.753	0.971	0.94	1.022	0.828	0.795	1.251	0.897	0.698	0.729	1.198	0.649	0.464	0.748	0.715	0.677	0.699	0.966	1.288	0.78	0.961	0.803	0.907	0.707	0.937	0.887
6.77	0.697	0.631	0.886	1.321	1.046	1.233	0.837	1.142	0.769	0.769	1.264	1.179	0.773	1.076	1.25	0.599	0.64	0.536	0.711	0.626	0.772	0.893	0.736	0.944	0.989	0.94	1.084	1.191	0.855	0.892
7.181	0.843	0.768	0.755	0.821	0.772	0.792	1.257	0.731	0.769	0.553	1.049	0.833	1.022	1.046	0.849	0.868	0.94	1.249	0.842	0.835	1.338	1.343	1.191	1.191	0.962	0.955	0.54	0.604	1.224	0.824
7.575	1.011	0.883	1.281	1.717	0.843	1.265	0.85	1.331	1.391	0.996	0.882	0.755	0.635	0.843	0.78	0.727	0.822	1.122	0.753	1.058	1.156	0.816	1.672	1.66	0.62	1.043	1.207	1.161	1.414	1.224
7.896	1.063	0.943	0.846	1.548	0.976	0.849	1.03	0.805	1.016	0.924	0.606	0.91	0.964	0.74	1.483	0.966	1.101	0.831	1.152	1.246	1.083	0.845	0.863	0.846	1.315	1.105	1.044	1.123	0.797	0.979

## Sheet: S1e
	VenusH148G (3.42μW)
	Fluorescence Intensity
pH	Sample 1	Sample 2	Sample 3	Sample 4	Sample 5	Sample 6	Sample 7	Sample 8	Sample 9	Sample 10	Sample 11	Sample 12	Sample 13	Sample 14	Sample 15	Sample 16	Sample 17	Sample 18	Sample 19	Sample 20	Sample 21	Sample 22	Sample 23	Sample 24	Sample 25	Sample 26	Sample 27	Sample 28	Sample 29	Sample 30
4.052	1.2	1.106	1.231	0.838	0.73	1.183	1.195	0.648	0.775	1.509	0.867	0.767	0.505	0.907	0.631	0.805	0.618	1.08	0.834	0.446	0.933	1.123	1.098	1.225	1.467	1.421	0.505	1.06	0.928	0.8
4.631	2.138	2.164	2.411	2.353	1.657	1.793	1.628	2.829	2.146	1.154	1.733	1.583	1.191	0.855	1.009	2.064	1.849	0.99	1.616	1.595	2.727	2.356	2.434	2.843	1.975	1.715	2.703	1.855	1.558	1.847
5.318	4.693	3.772	5.087	3.852	2.994	4.236	5.118	5.143	3.636	3.477	5.593	5.783	5.127	5.331	4.979	2.933	3.591	5.725	4.032	4.772	4.933	2.894	4.246	5.043	5.642	4.206	5.121	3.338	5.285	4.026
5.848	8.63	7.046	5.52	4.679	4.222	5.45	5.033	3.924	6.202	4.346	13.612	17.337	13.694	16.106	10.165	7.617	10.99	10.229	11.162	11.19	7.481	11.524	10.702	10.545	8.829	9.35	10.016	13.045	11.538	6.729
6.317	29.321	17.398	18.219	16.616	43.771	26.034	19.049	16.771	15.62	11.811	30.965	26.774	26.249	23.257	28.238	17.768	20.71	17.272	18.101	25.49	29.773	24.197	20.542	25.716	15.859	23.765	15.461	19.207	22.472	25.612
6.77	57.358	65.485	55.649	74.957	50.081	50.115	55.197	39.922	54.044	54.037	70.713	46.741	53.472	56.37	60.707	38.021	48.824	39.166	39.651	29.381	34.216	47.672	35.1	21.118	31.894	44.411	44.279	33.209	39.82	24.743
7.181	75.922	106.869	74.742	78.317	69.889	59.597	88.22	35.728	41.366	41.436	79.562	61.132	64.439	46.039	70.234	38.377	53.687	48.984	46.161	22.073	36.546	84.911	50.236	42.301	69.437	121.941	95.324	88.235	120.992	95.987
7.575	88.381	139.675	88.95	110.938	95.987	88.748	44.369	72.063	88.536	74.331	88.746	116.397	190.665	131.134	127.781	149.697	62.546	76.33	75.114	101.67	88.346	61.066	70.57	67.73	38.231	94.362	63.551	53.5	61.519	67.001
7.896	131.673	163.728	121.338	118.325	109.601	131.26	105.459	94.548	107.3	100.928	139.448	77.908	126.55	133.645	117.378	62.008	48.667	57.505	102.847	64.848	134.357	90.611	66.856	54.4	113.547	63.505	54.829	109.504	90.071	89.206
	mCherry (1.73μW)
	Fluorescence Intensity
pH	Sample 1	Sample 2	Sample 3	Sample 4	Sample 5	Sample 6	Sample 7	Sample 8	Sample 9	Sample 10	Sample 11	Sample 12	Sample 13	Sample 14	Sample 15	Sample 16	Sample 17	Sample 18	Sample 19	Sample 20	Sample 21	Sample 22	Sample 23	Sample 24	Sample 25	Sample 26	Sample 27	Sample 28	Sample 29	Sample 30
4.052	13.73	14.291	16.25	5.434	8.956	10.407	12.523	5.551	12.017	14.781	13.329	10.022	13.245	22.069	10.053	14.963	9.716	22.537	15.353	14.601	57.105	53.075	40.009	39.898	44.256	52.189	32.227	37.671	32.782	27.679
4.631	24.742	21.634	29.312	25.886	16.198	19.13	20.742	30.391	30.914	22.979	36.017	30.581	20.969	14.908	24.403	41.492	33.007	25.078	29.042	24.779	48.406	33.671	45.073	46.405	21.898	25.961	38.066	22.67	21.136	26.007
5.318	49.221	25.34	39.332	31.642	27.162	41.855	39.309	42.19	23.95	18.968	53.556	59.052	40.817	45.225	39.696	25.237	29.845	55.748	29.807	32.736	50.665	31.441	46.595	55.088	57.673	40.421	55.553	30.763	44.213	35.252
5.848	40.342	29.456	27.817	23.575	18.203	26.272	22.35	14.876	25.219	23.888	62.78	81.371	77.391	76.421	46.489	32.422	49.836	44.775	54.255	57.427	42.953	61.267	59.46	62.672	40.1	46.88	43.844	50.03	64.785	29.406
6.317	79.86	57.599	44.674	49.951	56.554	54.362	58.078	50.043	40.825	30.921	64.358	59.559	53.297	56.613	58.216	41.584	44.421	37.703	34.745	49.855	52.97	63.478	58.901	75.362	43.415	45.527	44.023	46.305	51.349	39.211
6.77	81.271	60.229	48.754	53.324	64.868	81.956	89.441	55.348	78.096	80.803	76.724	55.198	61.157	60.372	67.996	42.874	51.521	50.42	49.741	54.126	51.729	77.005	58.653	24.064	46.764	45.966	38.355	40.502	66.368	34.325
7.181	70.068	89.543	60.729	61.658	58.694	47.57	78.64	34.337	36.183	33.19	62.459	50.74	43.173	35.888	56.89	34.933	44.566	36.354	39.765	15.991	29.651	72.544	36.547	35.041	65.087	93.095	82.807	62.003	53.396	90.103
7.575	49.998	68.577	49.415	78.293	60.325	43.49	29.602	45.846	54.924	48.227	60.525	63.738	110.271	69.075	71.491	82.794	30.688	42.673	46.548	45.573	61.131	35.688	53.809	44.404	18.149	57.4	45.924	29.964	43.569	34.698
7.896	66.491	96.408	63.524	81.891	63.742	64.881	59.742	51.379	56.335	52.045	67.628	34.94	63.973	63.444	51.382	31.389	25.324	32.354	86.371	37.508	71.583	56.157	39.859	27.645	71.787	38.741	39.384	56.275	52.065	50.326
	VenusH148G (4.93μW)
	Fluorescence Intensity
pH	Sample 1	Sample 2	Sample 3	Sample 4	Sample 5	Sample 6	Sample 7	Sample 8	Sample 9	Sample 10	Sample 11	Sample 12	Sample 13	Sample 14	Sample 15	Sample 16	Sample 17	Sample 18	Sample 19	Sample 20	Sample 21	Sample 22	Sample 23	Sample 24	Sample 25	Sample 26	Sample 27	Sample 28	Sample 29	Sample 30
4.052	1.454	1.399	1.508	1.047	0.816	1.295	1.282	0.419	0.977	1.863	1.127	1.072	0.74	1.279	0.816	1.037	0.837	1.554	1.113	1.087	1.323	1.377	1.554	1.597	1.7	1.857	0.572	1.499	1.154	1.028
4.631	2.385	2.391	2.757	2.726	1.891	2.099	1.924	3.192	2.496	1.657	2.254	1.979	1.533	1.142	1.26	2.66	2.121	1.299	1.98	2.312	3.057	2.642	2.689	3.214	2.251	2.127	3.142	1.942	1.983	2.36
5.318	6.009	4.684	6.472	4.98	3.701	5.405	6.566	6.741	4.73	4.286	7.313	7.66	6.769	6.793	6.474	3.747	4.838	7.38	5.153	6.029	6.355	3.709	5.423	6.166	6.849	5.442	6.665	4.307	6.183	5.119
5.848	10.264	8.372	7.057	5.994	5.191	6.587	5.696	4.824	7.58	5.062	16.867	21.762	16.998	20.14	12.907	9.577	13.775	12.685	13.701	13.5	9.625	14.663	13.594	13.157	10.749	12.312	12.443	15.785	15.11	8.179
6.317	38.226	22.047	23.072	20.913	56.975	32.568	24.935	21.849	19.871	14.457	40.077	35.597	34.042	28.929	37.649	22.077	25.399	22.009	23.313	32.42	32.592	30.15	25.017	31.671	19.296	30.469	19.01	23.853	27.829	31.834
6.77	73.02	87.039	74.86	100.482	64.355	65.319	72.292	53.771	69.757	70.684	93.047	60.112	69.235	73.234	78.765	48.548	63.446	50.056	50.611	37.661	47.342	62.63	46.77	33.598	41.969	57.137	55.397	42.692	54.353	30.719
7.181	101.382	140.858	99.124	102.496	91.554	78.945	116.26	46.095	55.285	54.668	109.18	84.51	88.118	63.139	95.403	52.128	74.566	66.354	61.374	29.832	48.895	111.885	65.757	56.061	90.327	156.627	125.518	111.421	165.083	124.823
7.575	115.966	184.114	116.113	144.649	123.362	116.948	56.604	93.99	114.89	96.871	115.125	151.64	229.913	169.635	168.709	190.036	83.075	100.778	98.129	194.36	112.643	77.092	89.409	86.517	48.378	121.234	86.345	72.191	83.397	91.253
7.896	181.598	220.083	172.215	161.712	150.495	176.038	143.956	130.721	141.465	139.594	184.603	101.918	165.514	178.142	155.976	82.71	62.898	75.708	135.228	85.484	179.17	120.055	89.468	73.221	149.122	84.382	73.576	140.227	120.207	118.24
	mCherry (1.73μW)
	Fluorescence Intensity
pH	Sample 1	Sample 2	Sample 3	Sample 4	Sample 5	Sample 6	Sample 7	Sample 8	Sample 9	Sample 10	Sample 11	Sample 12	Sample 13	Sample 14	Sample 15	Sample 16	Sample 17	Sample 18	Sample 19	Sample 20	Sample 21	Sample 22	Sample 23	Sample 24	Sample 25	Sample 26	Sample 27	Sample 28	Sample 29	Sample 30
4.052	13.157	13.909	16.054	5.137	8.783	10.402	12.138	4.731	11.916	14.782	12.671	9.553	13.637	21.551	9.486	14.246	9.253	22.053	15.476	15.479	56.347	51.46	38.821	38.909	42.729	50.877	32.987	36.299	32.185	27.471
4.631	24.423	21.127	29.1	26.248	15.684	19.302	21.296	30.296	29.641	24.551	35.412	30.591	20.81	14.54	24.552	40.561	33.459	24.864	28.669	24.108	47.341	32.625	44.941	45.192	22.101	26.455	38.449	22.088	21.747	26.334
5.318	49.858	25.355	39.031	31.264	26.327	41.966	39.38	42.911	23.883	19.16	53.59	58.975	40.795	45.245	40.158	25.194	29.682	55.965	29.518	33.457	50.371	31.223	46.557	54.712	57.385	40.152	56.21	30.976	43.278	34.866
5.848	37.867	29.3	27.716	23.92	18.057	25.586	19.991	14.222	24.658	21.35	63.233	81.466	77.803	75.565	48.357	32.325	49.385	45.471	54.339	57.003	42.447	60.807	59.532	61.451	38.763	46.666	44.085	49.342	61.486	29.067
6.317	78.756	57.039	44.638	48.889	56.331	53.362	57.729	49.809	40.622	31.379	64.137	59.752	53.804	56.435	58.926	39.746	42.897	38.435	35.156	49.95	44.853	62.625	56.986	73.868	42.616	46.106	43.229	46.51	50.458	38.387
6.77	80.857	61.523	49.369	53.204	62.894	81.018	89.77	55.827	76.562	82.992	76.776	55.142	61.428	60.447	68.601	42.97	51.885	50.236	50.127	54.093	53.56	77.031	59.616	29.44	45.815	46.68	38.621	40.458	68.481	32.393
7.181	70.451	89.713	60.807	61.114	58.727	47.338	77.901	35.209	36.24	33.276	62.085	50.401	42.963	35.531	57.189	34.223	44.213	35.466	39.008	15.834	30.684	73.906	36.893	35.79	65.095	92.382	83.608	60.449	54.246	90.288
7.575	50.345	68.674	49.466	77.341	59.826	44.785	29.49	45.729	54.875	46.829	60.953	63.46	106.219	68.537	72.319	79.894	31.144	43.045	46.976	72.87	61.174	35.43	53.906	44.74	18.106	57.478	45.594	29.275	42.931	34.485
7.896	67.982	97.908	67.08	80.254	65.438	64.241	60.996	52.129	54.187	53.295	65.413	33.915	61.272	62.402	50.622	30.935	24.78	31.806	83.42	36.739	71.116	55.717	39.878	27.872	70.949	38.684	38.791	53.212	52.391	49.636
	VenusH148G (3.42μW)
	Relative Fluorescence Intensity
pH	Sample 1	Sample 2	Sample 3	Sample 4	Sample 5	Sample 6	Sample 7	Sample 8	Sample 9	Sample 10	Sample 11	Sample 12	Sample 13	Sample 14	Sample 15	Sample 16	Sample 17	Sample 18	Sample 19	Sample 20	Sample 21	Sample 22	Sample 23	Sample 24	Sample 25	Sample 26	Sample 27	Sample 28	Sample 29	Sample 30
4.052	0.01	0.009	0.01	0.007	0.006	0.01	0.01	0.005	0.007	0.013	0.009	0.008	0.005	0.01	0.007	0.009	0.007	0.012	0.009	0.005	0.011	0.013	0.013	0.014	0.017	0.016	0.006	0.012	0.011	0.009
4.631	0.018	0.018	0.02	0.02	0.014	0.015	0.014	0.024	0.018	0.01	0.019	0.017	0.013	0.009	0.011	0.022	0.02	0.011	0.017	0.017	0.031	0.027	0.028	0.033	0.023	0.02	0.031	0.021	0.018	0.021
5.318	0.04	0.032	0.043	0.033	0.025	0.036	0.043	0.043	0.031	0.029	0.06	0.062	0.055	0.057	0.053	0.032	0.039	0.062	0.043	0.051	0.057	0.033	0.049	0.058	0.065	0.049	0.059	0.039	0.061	0.046
5.848	0.073	0.06	0.047	0.04	0.036	0.046	0.043	0.033	0.052	0.037	0.146	0.186	0.147	0.173	0.109	0.082	0.118	0.11	0.12	0.12	0.086	0.133	0.123	0.122	0.102	0.108	0.116	0.15	0.133	0.078
6.317	0.248	0.147	0.154	0.14	0.37	0.22	0.161	0.142	0.132	0.1	0.333	0.288	0.282	0.25	0.303	0.191	0.222	0.186	0.194	0.274	0.343	0.279	0.237	0.297	0.183	0.274	0.178	0.222	0.259	0.295
6.77	0.484	0.553	0.47	0.633	0.423	0.423	0.466	0.337	0.456	0.456	0.76	0.502	0.574	0.606	0.652	0.408	0.525	0.421	0.426	0.316	0.395	0.55	0.405	0.244	0.368	0.512	0.511	0.383	0.459	0.285
7.181	0.641	0.902	0.631	0.661	0.59	0.503	0.745	0.302	0.349	0.35	0.855	0.657	0.692	0.495	0.755	0.412	0.577	0.526	0.496	0.237	0.422	0.979	0.579	0.488	0.801	1.407	1.1	1.018	1.396	1.107
7.575	0.746	1.18	0.751	0.937	0.811	0.749	0.375	0.609	0.748	0.628	0.953	1.251	2.048	1.409	1.373	1.608	0.672	0.82	0.807	1.092	1.019	0.704	0.814	0.781	0.441	1.089	0.733	0.617	0.71	0.773
7.896	1.112	1.383	1.025	0.999	0.926	1.108	0.891	0.798	0.906	0.852	1.498	0.837	1.36	1.436	1.261	0.666	0.523	0.618	1.105	0.697	1.55	1.045	0.771	0.628	1.31	0.733	0.632	1.263	1.039	1.029
	mCherry (1.73μW)
	Relative Fluorescence Intensity
pH	Sample 1	Sample 2	Sample 3	Sample 4	Sample 5	Sample 6	Sample 7	Sample 8	Sample 9	Sample 10	Sample 11	Sample 12	Sample 13	Sample 14	Sample 15	Sample 16	Sample 17	Sample 18	Sample 19	Sample 20	Sample 21	Sample 22	Sample 23	Sample 24	Sample 25	Sample 26	Sample 27	Sample 28	Sample 29	Sample 30
4.052	0.209	0.218	0.248	0.083	0.136	0.159	0.191	0.085	0.183	0.225	0.27	0.203	0.268	0.446	0.203	0.303	0.197	0.456	0.311	0.295	1.133	1.053	0.794	0.792	0.878	1.036	0.64	0.748	0.651	0.549
4.631	0.377	0.33	0.447	0.394	0.247	0.291	0.316	0.463	0.471	0.35	0.729	0.619	0.424	0.302	0.494	0.839	0.668	0.507	0.588	0.501	0.961	0.668	0.895	0.921	0.435	0.515	0.756	0.45	0.42	0.516
5.318	0.75	0.386	0.599	0.482	0.414	0.638	0.599	0.643	0.365	0.289	1.083	1.195	0.826	0.915	0.803	0.511	0.604	1.128	0.603	0.662	1.006	0.624	0.925	1.093	1.145	0.802	1.103	0.611	0.878	0.7
5.848	0.615	0.449	0.424	0.359	0.277	0.4	0.34	0.227	0.384	0.364	1.27	1.646	1.566	1.546	0.94	0.656	1.008	0.906	1.098	1.162	0.853	1.216	1.18	1.244	0.796	0.93	0.87	0.993	1.286	0.584
6.317	1.217	0.877	0.681	0.761	0.862	0.828	0.885	0.762	0.622	0.471	1.302	1.205	1.078	1.145	1.178	0.841	0.899	0.763	0.703	1.009	1.051	1.26	1.169	1.496	0.862	0.904	0.874	0.919	1.019	0.778
6.77	1.238	0.918	0.743	0.812	0.988	1.248	1.363	0.843	1.19	1.231	1.552	1.117	1.237	1.221	1.376	0.867	1.042	1.02	1.006	1.095	1.027	1.528	1.164	0.478	0.928	0.912	0.761	0.804	1.317	0.681
7.181	1.067	1.364	0.925	0.939	0.894	0.725	1.198	0.523	0.551	0.506	1.264	1.026	0.873	0.726	1.151	0.707	0.902	0.735	0.804	0.324	0.589	1.44	0.725	0.696	1.292	1.848	1.644	1.231	1.06	1.788
7.575	0.762	1.045	0.753	1.193	0.919	0.663	0.451	0.698	0.837	0.735	1.224	1.289	2.231	1.397	1.446	1.675	0.621	0.863	0.942	0.922	1.213	0.708	1.068	0.881	0.36	1.139	0.912	0.595	0.865	0.689
7.896	1.013	1.469	0.968	1.248	0.971	0.988	0.91	0.783	0.858	0.793	1.368	0.707	1.294	1.283	1.039	0.635	0.512	0.655	1.747	0.759	1.421	1.115	0.791	0.549	1.425	0.769	0.782	1.117	1.033	0.999
	VenusH148G (4.93μW)
	Relative Fluorescence Intensity
pH	Sample 1	Sample 2	Sample 3	Sample 4	Sample 5	Sample 6	Sample 7	Sample 8	Sample 9	Sample 10	Sample 11	Sample 12	Sample 13	Sample 14	Sample 15	Sample 16	Sample 17	Sample 18	Sample 19	Sample 20	Sample 21	Sample 22	Sample 23	Sample 24	Sample 25	Sample 26	Sample 27	Sample 28	Sample 29	Sample 30
4.052	0.009	0.009	0.009	0.006	0.005	0.008	0.008	0.003	0.006	0.012	0.009	0.009	0.006	0.01	0.007	0.008	0.007	0.013	0.009	0.009	0.012	0.012	0.014	0.014	0.015	0.016	0.005	0.013	0.01	0.009
4.631	0.015	0.015	0.017	0.017	0.012	0.013	0.012	0.02	0.015	0.01	0.018	0.016	0.012	0.009	0.01	0.022	0.017	0.011	0.016	0.019	0.027	0.023	0.023	0.028	0.02	0.019	0.027	0.017	0.017	0.021
5.318	0.037	0.029	0.04	0.031	0.023	0.033	0.041	0.042	0.029	0.026	0.06	0.062	0.055	0.055	0.053	0.031	0.039	0.06	0.042	0.049	0.055	0.032	0.047	0.054	0.06	0.047	0.058	0.038	0.054	0.045
5.848	0.063	0.052	0.044	0.037	0.032	0.041	0.035	0.03	0.047	0.031	0.137	0.177	0.138	0.164	0.105	0.078	0.112	0.103	0.112	0.11	0.084	0.128	0.118	0.115	0.094	0.107	0.108	0.138	0.132	0.071
6.317	0.236	0.136	0.143	0.129	0.352	0.201	0.154	0.135	0.123	0.089	0.326	0.29	0.277	0.236	0.307	0.18	0.207	0.179	0.19	0.264	0.284	0.263	0.218	0.276	0.168	0.265	0.166	0.208	0.242	0.277
6.77	0.451	0.538	0.463	0.621	0.398	0.404	0.447	0.332	0.431	0.437	0.758	0.489	0.564	0.596	0.641	0.395	0.517	0.408	0.412	0.307	0.413	0.546	0.408	0.293	0.366	0.498	0.483	0.372	0.474	0.268
7.181	0.627	0.871	0.613	0.634	0.566	0.488	0.719	0.285	0.342	0.338	0.889	0.688	0.717	0.514	0.777	0.424	0.607	0.54	0.5	0.243	0.426	0.975	0.573	0.488	0.787	1.365	1.094	0.971	1.438	1.088
7.575	0.717	1.138	0.718	0.894	0.762	0.723	0.35	0.581	0.71	0.599	0.937	1.235	1.872	1.381	1.374	1.547	0.676	0.821	0.799	1.583	0.981	0.672	0.779	0.754	0.422	1.056	0.752	0.629	0.727	0.795
7.896	1.122	1.36	1.064	1	0.93	1.088	0.89	0.808	0.874	0.863	1.503	0.83	1.348	1.45	1.27	0.673	0.512	0.616	1.101	0.696	1.561	1.046	0.78	0.638	1.299	0.735	0.641	1.222	1.047	1.03
	mCherry (1.73μW)
	Relative Fluorescence Intensity
pH	Sample 1	Sample 2	Sample 3	Sample 4	Sample 5	Sample 6	Sample 7	Sample 8	Sample 9	Sample 10	Sample 11	Sample 12	Sample 13	Sample 14	Sample 15	Sample 16	Sample 17	Sample 18	Sample 19	Sample 20	Sample 21	Sample 22	Sample 23	Sample 24	Sample 25	Sample 26	Sample 27	Sample 28	Sample 29	Sample 30
4.052	0.198	0.21	0.242	0.077	0.132	0.157	0.183	0.071	0.18	0.223	0.263	0.198	0.283	0.448	0.197	0.296	0.192	0.458	0.322	0.322	1.131	1.033	0.779	0.781	0.858	1.021	0.662	0.729	0.646	0.551
4.631	0.368	0.318	0.439	0.396	0.236	0.291	0.321	0.457	0.447	0.37	0.736	0.636	0.432	0.302	0.51	0.843	0.695	0.517	0.596	0.501	0.95	0.655	0.902	0.907	0.444	0.531	0.772	0.443	0.436	0.529
5.318	0.751	0.382	0.588	0.471	0.397	0.632	0.594	0.647	0.36	0.289	1.113	1.225	0.848	0.94	0.834	0.523	0.617	1.163	0.613	0.695	1.011	0.627	0.934	1.098	1.152	0.806	1.128	0.622	0.869	0.7
5.848	0.571	0.442	0.418	0.361	0.272	0.386	0.301	0.214	0.372	0.322	1.314	1.693	1.617	1.57	1.005	0.672	1.026	0.945	1.129	1.184	0.852	1.22	1.195	1.233	0.778	0.937	0.885	0.99	1.234	0.583
6.317	1.187	0.86	0.673	0.737	0.849	0.804	0.87	0.751	0.612	0.473	1.333	1.241	1.118	1.173	1.224	0.826	0.891	0.799	0.73	1.038	0.9	1.257	1.144	1.483	0.855	0.925	0.868	0.933	1.013	0.77
6.77	1.219	0.927	0.744	0.802	0.948	1.221	1.353	0.841	1.154	1.251	1.595	1.146	1.276	1.256	1.425	0.893	1.078	1.044	1.041	1.124	1.075	1.546	1.197	0.591	0.92	0.937	0.775	0.812	1.374	0.65
7.181	1.062	1.352	0.916	0.921	0.885	0.713	1.174	0.531	0.546	0.502	1.29	1.047	0.893	0.738	1.188	0.711	0.919	0.737	0.81	0.329	0.616	1.483	0.74	0.718	1.306	1.854	1.678	1.213	1.089	1.812
7.575	0.759	1.035	0.746	1.166	0.902	0.675	0.444	0.689	0.827	0.706	1.266	1.319	2.207	1.424	1.503	1.66	0.647	0.894	0.976	1.514	1.228	0.711	1.082	0.898	0.363	1.154	0.915	0.588	0.862	0.692
7.896	1.025	1.476	1.011	1.21	0.986	0.968	0.919	0.786	0.817	0.803	1.359	0.705	1.273	1.297	1.052	0.643	0.515	0.661	1.733	0.763	1.427	1.118	0.8	0.559	1.424	0.776	0.779	1.068	1.052	0.996

[truncated: 12 more sheets: S1f, S1g, S3b, S3e, S3f, s4e, S4f, S4g, S5a, S5b, S6d, S6e]
